# Supplementary material for: Improvement of Mechanical and Acoustic Characteristics of Halloysite Nanotube-Reinforced Polyurethane Elastomer Composites and Their Applications
Source: Polymers (Basel). 2024 Oct 28;16(21):3025. doi: 10.3390/polym16213025 (PMC11548139; doi:10.3390/polym16213025)
Supplement: Supplementary file 1 [file polymers-16-03025-s001.zip]

Archive with 1 entries (1 files):
- polymers-2978186-supplementary.pdf
